# Supplementary material for: Transcriptome dynamics along axolotl regenerative development are consistent with an extensive reduction in gene expression heterogeneity in dedifferentiated cells
Source: PeerJ. 2017 Nov 6;5:e4004. doi: 10.7717/peerj.4004 (PMC5678507; doi:10.7717/peerj.4004)
Supplement: Table S1 — Transcript abundance dataset for axolotl forearm regenerative development originally produced by Voss et al. was retrieved from the Gene Expression Omnibus database (GSE67118) (Barrett et al., 2013; Voss et al., 2015; Voss, Woodcock & Zambrano, 2015). Transcript abundance mean and coefficient of variation was calculated for each of the 20,080 probesets and each of the 20 timepoints in the original dataset using all or 3, 4, 5, or 6 randomly-chosen biological replicates per timepoint. Low-replication random simualtions were repeated 1,000 times. The similarity of gene expression measures for the whole transcriptome using all biological replicates and each low-replication random simulation per timepoint was quantified using Pearson r. [file peerj-05-4004-s003.xlsx]

## Sheet: Table S1
Table S1. Similarity for transcript abundance measures obtained using all and 3, 4, 5, or 6 randomly-chosen biological replicates for 20 timepoints along axolotl foreram regenerative development.
			Summary of similarities for transcript abundance measures using all and 3 biological replicates chosen at random 1,000 times						Summary of similarities for transcript abundance measures using all and 4 biological replicates chosen at random 1,000 times						Summary of similarities for transcript abundance measures using all and 5 biological replicates chosen at random 1,000 times						Summary of similarities for transcript abundance measures using all and 6 biological replicates chosen at random 1,000 times
Timepoint	Days post-amputation	Transcript abundance measure	Minimum	5th percentile	Mean	Median	95th percentile	Maximum	Minimum	5th percentile	Mean	Median	95th percentile	Maximum	Minimum	5th percentile	Mean	Median	95th percentile	Maximum	Minimum	5th percentile	Mean	Median	95th percentile	Maximum
T0	0	Mean	0.997654	0.997792	0.997914	0.997917	0.997972	0.998081	0.998482	0.998574	0.998655	0.998658	0.99869	0.998768	0.999	0.999055	0.999103	0.999105	0.999129	0.999175	0.999319	0.999369	0.999402	0.999402	0.999425	0.999453
T0.5	0.5	Mean	0.997449	0.997589	0.997685	0.997688	0.99778	0.997852	0.998368	0.998447	0.998511	0.998513	0.998563	0.998621	0.99892	0.998965	0.999006	0.999007	0.99904	0.999105	0.999288	0.999309	0.999337	0.999338	0.999352	0.999386
T1	1	Mean	0.99735	0.997496	0.997596	0.997597	0.99769	0.997768	0.998331	0.998391	0.998453	0.998454	0.998515	0.998562	0.998883	0.998924	0.998969	0.998969	0.998995	0.999039	0.999259	0.999282	0.999312	0.999312	0.999331	0.999357
T1.5	1.5	Mean	0.997712	0.997854	0.997965	0.997968	0.998053	0.998152	0.998498	0.998616	0.998692	0.998695	0.998747	0.998819	0.99901	0.999082	0.999127	0.999129	0.999166	0.999212	0.999336	0.999385	0.999417	0.999418	0.999444	0.999468
T2	2	Mean	0.997819	0.997913	0.998001	0.998005	0.998101	0.99814	0.998576	0.99866	0.998714	0.998716	0.998772	0.998809	0.99906	0.999107	0.999143	0.999142	0.999183	0.999204	0.99938	0.999402	0.999428	0.999429	0.999455	0.999475
T3	3	Mean	0.997876	0.997982	0.998088	0.998092	0.998129	0.998242	0.99862	0.998697	0.998768	0.99877	0.998802	0.998901	0.999083	0.999135	0.999177	0.999179	0.999207	0.999253	0.999379	0.99942	0.999451	0.999453	0.999467	0.999507
T4	4	Mean	0.997761	0.997914	0.998019	0.998023	0.998106	0.998197	0.998585	0.99867	0.998725	0.998726	0.998794	0.998837	0.999033	0.999108	0.99915	0.999151	0.999194	0.999226	0.999367	0.999402	0.999432	0.999433	0.99946	0.999484
T5	5	Mean	0.997779	0.99788	0.997989	0.997991	0.998078	0.998171	0.998554	0.998646	0.998709	0.998711	0.998786	0.998803	0.999057	0.999094	0.99914	0.99914	0.999186	0.99922	0.999356	0.999402	0.999426	0.999427	0.99945	0.999473
T7	7	Mean	0.997757	0.997908	0.998007	0.998009	0.998113	0.998161	0.998591	0.998657	0.998716	0.998719	0.998773	0.998814	0.999055	0.999102	0.999143	0.999145	0.99918	0.999231	0.999364	0.999397	0.999429	0.99943	0.999465	0.999492
T9	9	Mean	0.997504	0.997694	0.997812	0.997814	0.997899	0.998031	0.998426	0.998508	0.998591	0.998593	0.998658	0.998751	0.998954	0.999004	0.99906	0.999061	0.999097	0.999162	0.999301	0.999338	0.999373	0.999374	0.999409	0.999432
T10	10	Mean	0.997783	0.997889	0.997983	0.997985	0.998066	0.99815	0.998587	0.998632	0.998701	0.998701	0.998765	0.998822	0.999053	0.99909	0.999134	0.999136	0.999171	0.999204	0.999378	0.999395	0.999423	0.999424	0.999449	0.999465
T12	12	Mean	0.997254	0.997412	0.997561	0.997564	0.997664	0.997829	0.998239	0.998342	0.998431	0.998432	0.998478	0.998581	0.998832	0.9989	0.998953	0.998953	0.998971	0.999063	0.999229	0.999261	0.999302	0.999302	0.999326	0.999365
T14	14	Mean	0.997656	0.997765	0.997882	0.997883	0.997989	0.998096	0.998499	0.998562	0.998636	0.998636	0.998712	0.998757	0.999	0.999041	0.999091	0.999091	0.999126	0.999188	0.999323	0.999361	0.999393	0.999395	0.999424	0.999457
T16	16	Mean	0.998039	0.998149	0.998226	0.998227	0.998279	0.998358	0.998796	0.998843	0.99889	0.998892	0.998919	0.998986	0.999223	0.999258	0.999289	0.99929	0.999311	0.999343	0.999516	0.999538	0.999556	0.999557	0.999569	0.999594
T18	18	Mean	0.998234	0.998377	0.998468	0.998472	0.998538	0.998604	0.998876	0.998955	0.999014	0.999015	0.999051	0.999124	0.99926	0.999302	0.999342	0.999344	0.999375	0.999399	0.999509	0.999535	0.999561	0.999562	0.999582	0.999605
T20	20	Mean	0.997676	0.997784	0.997892	0.997893	0.997972	0.998086	0.998517	0.998576	0.998642	0.998643	0.998711	0.998747	0.998996	0.999047	0.999094	0.999096	0.99913	0.999165	0.999337	0.999367	0.999396	0.999397	0.999428	0.999436
T22	22	Mean	0.997894	0.998003	0.998095	0.998099	0.998193	0.998244	0.998652	0.998714	0.998775	0.998777	0.998815	0.9989	0.999112	0.99915	0.999183	0.999184	0.999207	0.999253	0.999393	0.999429	0.999456	0.999456	0.999473	0.999494
T24	24	Mean	0.998036	0.998188	0.998281	0.998283	0.998336	0.998424	0.998761	0.998834	0.998893	0.998893	0.99894	0.998998	0.999184	0.99922	0.999262	0.999263	0.999277	0.999329	0.999451	0.999483	0.999508	0.999509	0.999525	0.999554
T26	26	Mean	0.998259	0.998376	0.99846	0.998461	0.998548	0.998593	0.998891	0.998949	0.999008	0.999011	0.99907	0.999092	0.999263	0.999302	0.999339	0.99934	0.999367	0.999401	0.999501	0.999532	0.999559	0.999559	0.999578	0.999603
T28	28	Mean	0.998131	0.998214	0.998311	0.998314	0.998376	0.998477	0.9988	0.998885	0.998945	0.998947	0.998997	0.999034	0.999231	0.999287	0.999325	0.999326	0.999356	0.999377	0.999535	0.999553	0.999578	0.999579	0.999601	0.999612
T0	0	CV	0.724881	0.73856	0.757359	0.757837	0.776853	0.788049	0.810132	0.823173	0.838802	0.839004	0.853603	0.862425	0.866978	0.877349	0.889802	0.890044	0.902732	0.908267	0.90397	0.914391	0.924971	0.925234	0.934845	0.938775
T0.5	0.5	CV	0.712071	0.728559	0.748341	0.748426	0.766412	0.782768	0.801642	0.817401	0.832384	0.832269	0.849952	0.858869	0.857628	0.872671	0.885133	0.885177	0.897026	0.909321	0.897139	0.909382	0.921719	0.922067	0.930966	0.938649
T1	1	CV	0.681582	0.700464	0.722366	0.722165	0.739456	0.759878	0.769363	0.787658	0.806029	0.806131	0.828283	0.836278	0.833122	0.846119	0.862215	0.862649	0.880153	0.88416	0.872952	0.890657	0.903273	0.903904	0.916442	0.924979
T1.5	1.5	CV	0.69657	0.721291	0.744625	0.744556	0.768123	0.787086	0.790776	0.808456	0.827808	0.827966	0.84709	0.862093	0.839282	0.864272	0.880205	0.880536	0.894121	0.908486	0.892526	0.902087	0.917523	0.918047	0.928075	0.940803
T2	2	CV	0.704139	0.730403	0.75012	0.750292	0.774622	0.7915	0.800305	0.815257	0.833065	0.833688	0.858041	0.86015	0.858725	0.873486	0.886695	0.887332	0.900862	0.908039	0.896568	0.910264	0.923481	0.924032	0.93216	0.939746
T3	3	CV	0.744294	0.763916	0.782524	0.782732	0.798251	0.810092	0.832466	0.846646	0.861469	0.861983	0.870843	0.885317	0.885064	0.898265	0.908715	0.909634	0.914189	0.920455	0.920894	0.931506	0.939611	0.940311	0.943921	0.948469
T4	4	CV	0.736678	0.759973	0.778226	0.778778	0.789266	0.813271	0.821723	0.842902	0.856955	0.857291	0.869943	0.879765	0.880625	0.892933	0.905012	0.905614	0.915226	0.922483	0.914872	0.928412	0.936646	0.937034	0.943358	0.948079
T5	5	CV	0.721491	0.735226	0.758067	0.757524	0.781601	0.802567	0.797684	0.81699	0.836185	0.835938	0.857889	0.875051	0.850915	0.867509	0.88543	0.885524	0.896867	0.915327	0.890598	0.902905	0.92008	0.919932	0.926737	0.946261
T7	7	CV	0.730674	0.753201	0.772025	0.771944	0.788928	0.811463	0.813826	0.834793	0.851174	0.850945	0.8667	0.881469	0.873674	0.884835	0.899832	0.89996	0.915479	0.921966	0.907206	0.920089	0.93256	0.933126	0.944634	0.947337
T9	9	CV	0.751329	0.765119	0.782493	0.782534	0.791196	0.817056	0.834317	0.847176	0.859286	0.859372	0.87114	0.88331	0.885299	0.896358	0.905853	0.905864	0.916379	0.925207	0.922792	0.929611	0.937138	0.937354	0.941907	0.948138
T10	10	CV	0.735314	0.746941	0.763854	0.763894	0.778204	0.797253	0.815142	0.827757	0.840596	0.841061	0.853944	0.861919	0.863754	0.87716	0.88893	0.889346	0.897591	0.906437	0.89884	0.913391	0.922883	0.92334	0.932675	0.937799
T12	12	CV	0.734778	0.756006	0.775195	0.774712	0.788322	0.821893	0.819388	0.832056	0.849588	0.849786	0.857875	0.880532	0.867617	0.881936	0.896908	0.896915	0.911032	0.924367	0.90072	0.914738	0.929886	0.930247	0.94227	0.950498
T14	14	CV	0.753696	0.768227	0.783938	0.784276	0.796609	0.813081	0.837142	0.846667	0.8586	0.858822	0.868897	0.880305	0.888086	0.894497	0.904221	0.904471	0.912333	0.920078	0.9187	0.927193	0.935286	0.935447	0.944837	0.946022
T16	16	CV	0.730982	0.753461	0.770691	0.771479	0.77935	0.803611	0.817471	0.837976	0.851684	0.85167	0.864131	0.876296	0.871372	0.889597	0.902491	0.903168	0.910524	0.921108	0.918323	0.927148	0.937869	0.938384	0.944841	0.951225
T18	18	CV	0.732673	0.753818	0.772316	0.772773	0.785634	0.804106	0.818482	0.836411	0.850144	0.850258	0.859936	0.873261	0.875622	0.888727	0.898451	0.898765	0.907626	0.9168	0.913552	0.921954	0.931258	0.931587	0.938911	0.944475
T20	20	CV	0.730403	0.74637	0.763565	0.763509	0.779686	0.794053	0.817818	0.828365	0.842884	0.842878	0.851434	0.865968	0.870509	0.879945	0.892931	0.892416	0.904798	0.913202	0.908539	0.915319	0.927254	0.928132	0.937729	0.941877
T22	22	CV	0.750764	0.763197	0.777217	0.777281	0.793753	0.804724	0.835563	0.844706	0.855937	0.855957	0.867834	0.875101	0.885227	0.894129	0.903188	0.903684	0.91213	0.91566	0.922061	0.928818	0.935132	0.935351	0.941188	0.944144
T24	24	CV	0.717627	0.741955	0.761514	0.760771	0.784796	0.803591	0.798052	0.825727	0.841821	0.841707	0.858741	0.868296	0.861594	0.877235	0.892211	0.892238	0.911541	0.916251	0.90041	0.912927	0.926547	0.928405	0.939865	0.944026
T26	26	CV	0.695648	0.721553	0.74849	0.747976	0.767009	0.798026	0.793853	0.809393	0.828816	0.828617	0.842582	0.861867	0.848941	0.863541	0.880445	0.880557	0.889199	0.911214	0.889396	0.901749	0.917332	0.918306	0.927019	0.938533
T28	28	CV	0.734254	0.749224	0.770035	0.769589	0.795027	0.806574	0.818901	0.836777	0.853524	0.852865	0.874481	0.880441	0.877097	0.889206	0.904752	0.905199	0.919886	0.925521	0.908562	0.926076	0.939944	0.942602	0.95102	0.95469
Notes
Transcript abundance dataset for axolotl forearm regenerative development originally produced by Voss et al. was retrieved from the Gene Expression Omnibus database (GSE67118)(Barrett et al. 2013; Voss et al. 2015). Transcript abundance mean and coefficient of variation was calculated for each of the 20,080 probesets and each of the 20 timepoints in the original dataset using all or 3, 4, 5, or 6…
