# Supplementary material for: Transcriptome dynamics along axolotl regenerative development are consistent with an extensive reduction in gene expression heterogeneity in dedifferentiated cells
Source: PeerJ. 2017 Nov 6;5:e4004. doi: 10.7717/peerj.4004 (PMC5678507; doi:10.7717/peerj.4004)
Supplement: Table S2 — Transcript abundance dataset for axolotl forearm regenerative development originally produced by Voss et al. was retrieved from the Gene Expression Omnibus database (GSE67118) (Barrett et al., 2013; Voss et al., 2015; Voss, Woodcock & Zambrano, 2015). See Main text and Figure S2 for further details on each Monte Carlo-Wilcoxon matched-pairs signed-ranks test (MCW) design. Pupper and Plower values represent the fraction of simulated GEBIs that were higher or equal, or lower or equal than observed GEBIs, respectively. [file peerj-05-4004-s004.xlsx]

## Sheet: Table S2
Table S2. Results for Monte Carlo matched-pairs signed-ranks tests (MCW).
					Gene expression bias index (GEBI)					Statistical significance
MCW test design	Timepoint	Days post-amputation	Transcript abundance measure	N	Observed	Simulated [minimum]	Simulated [5th percentile]	Simulated [95th percentile]	Simulated [maximum]	Pupper	Plower
Unrestricted	T0.5	0.5	CV	20080	-0.0920322	-0.0234933	-0.013819	0.0135793	0.028727	1	<0.0001
Unrestricted	T1	1	CV	20080	-0.0767653	-0.0280988	-0.0131053	0.0140363	0.0257073	1	<0.0001
Unrestricted	T1.5	1.5	CV	20080	0.0208445	-0.0258278	-0.0130892	0.0132945	0.0264373	0.004	0.996
Unrestricted	T2	2	CV	20080	-0.0150411	-0.0256057	-0.0135232	0.0131558	0.0228042	0.966	0.034
Unrestricted	T3	3	CV	20080	0.0296701	-0.0296724	-0.0138835	0.0129357	0.0310144	0.001	0.999
Unrestricted	T4	4	CV	20080	0.0471501	-0.0220427	-0.0134823	0.013481	0.0289267	<0.0001	1
Unrestricted	T5	5	CV	20080	0.0532546	-0.0227114	-0.0125403	0.0130524	0.0264931	<0.0001	1
Unrestricted	T7	7	CV	20080	0.0935147	-0.0223327	-0.0128797	0.013712	0.0254115	<0.0001	1
Unrestricted	T9	9	CV	20080	0.125026	-0.0251772	-0.0137912	0.0139021	0.0257636	<0.0001	1
Unrestricted	T10	10	CV	20080	0.182798	-0.0256539	-0.0126888	0.0122628	0.0249909	<0.0001	1
Unrestricted	T12	12	CV	20080	0.191146	-0.0285119	-0.0144577	0.0125538	0.0237633	<0.0001	1
Unrestricted	T14	14	CV	20080	0.20919	-0.0251948	-0.0139004	0.0142647	0.0345718	<0.0001	1
Unrestricted	T16	16	CV	20080	0.220455	-0.0246155	-0.0125782	0.0131473	0.0276718	<0.0001	1
Unrestricted	T18	18	CV	20080	0.22395	-0.0235843	-0.013101	0.0137288	0.0278207	<0.0001	1
Unrestricted	T20	20	CV	20080	0.252582	-0.0259529	-0.0130517	0.0129488	0.0262156	<0.0001	1
Unrestricted	T22	22	CV	20080	0.242487	-0.0235984	-0.0132129	0.0125744	0.0254282	<0.0001	1
Unrestricted	T24	24	CV	20080	0.221556	-0.0287994	-0.0133681	0.0132072	0.0259203	<0.0001	1
Unrestricted	T26	26	CV	20080	0.231405	-0.0260634	-0.0133959	0.0140921	0.0272213	<0.0001	1
Unrestricted	T28	28	CV	20080	0.254068	-0.0241223	-0.0141434	0.0131652	0.0258853	<0.0001	1
Unrestricted	T0.5	0.5	Mean	20080	0.133046	-0.0263006	-0.0138853	0.0131251	0.0292545	<0.0001	1
Unrestricted	T1	1	Mean	20080	0.133425	-0.0246933	-0.0128883	0.0131624	0.0281331	<0.0001	1
Unrestricted	T1.5	1.5	Mean	20080	-0.0631923	-0.0309918	-0.0128329	0.013899	0.0298744	1	<0.0001
Unrestricted	T2	2	Mean	20080	-0.09912	-0.0235558	-0.0138456	0.0130816	0.0258838	1	<0.0001
Unrestricted	T3	3	Mean	20080	-0.167423	-0.02642	-0.0131118	0.0135169	0.0286458	1	<0.0001
Unrestricted	T4	4	Mean	20080	-0.189358	-0.0247471	-0.013426	0.0136725	0.0281654	1	<0.0001
Unrestricted	T5	5	Mean	20080	-0.208916	-0.0281746	-0.0137955	0.0138187	0.0247838	1	<0.0001
Unrestricted	T7	7	Mean	20080	-0.138018	-0.0270157	-0.012616	0.013056	0.0257798	1	<0.0001
Unrestricted	T9	9	Mean	20080	-0.118864	-0.0252115	-0.013385	0.0137241	0.0242223	1	<0.0001
Unrestricted	T10	10	Mean	20080	-0.175529	-0.0285382	-0.0129533	0.0124359	0.0229929	1	<0.0001
Unrestricted	T12	12	Mean	20080	-0.175528	-0.0233638	-0.0133077	0.0134929	0.0273123	1	<0.0001
Unrestricted	T14	14	Mean	20080	-0.161916	-0.0236688	-0.013341	0.0142327	0.0268307	1	<0.0001
Unrestricted	T16	16	Mean	20080	-0.171513	-0.0262377	-0.0136185	0.0124731	0.0244065	1	<0.0001
Unrestricted	T18	18	Mean	20080	-0.368367	-0.0262566	-0.0123003	0.0137901	0.0261243	1	<0.0001
Unrestricted	T20	20	Mean	20080	-0.0351092	-0.0234168	-0.0126735	0.0129192	0.0243564	1	<0.0001
Unrestricted	T22	22	Mean	20080	-0.118958	-0.0267667	-0.013023	0.0134261	0.0245176	1	<0.0001
Unrestricted	T24	24	Mean	20080	-0.21383	-0.0220072	-0.0126172	0.013725	0.0261633	1	<0.0001
Unrestricted	T26	26	Mean	20080	-0.343033	-0.0245149	-0.0123269	0.0125802	0.022999	1	<0.0001
Unrestricted	T28	28	Mean	20080	-0.165494	-0.0295286	-0.0138812	0.0133713	0.0222822	1	<0.0001
Timepoint-restricted	T0.5	0.5	CV	20080	0.133046	0.0551103	0.058539	0.0647221	0.067042	<0.0001	1
Timepoint-restricted	T1	1	CV	20080	0.133425	0.0634573	0.0681247	0.0748035	0.0785174	<0.0001	1
Timepoint-restricted	T1.5	1.5	CV	20080	-0.0631923	-0.0298232	-0.0274069	-0.0212008	-0.0185206	1	<0.0001
Timepoint-restricted	T2	2	CV	20080	-0.09912	-0.0555354	-0.0518171	-0.045635	-0.043031	1	<0.0001
Timepoint-restricted	T3	3	CV	20080	-0.167423	-0.104493	-0.10093	-0.0946504	-0.0930163	1	<0.0001
Timepoint-restricted	T4	4	CV	20080	-0.189358	-0.11498	-0.112223	-0.105422	-0.101482	1	<0.0001
Timepoint-restricted	T5	5	CV	20080	-0.208916	-0.124168	-0.121846	-0.115262	-0.111219	1	<0.0001
Timepoint-restricted	T7	7	CV	20080	-0.138018	-0.0879857	-0.085323	-0.0788282	-0.0759093	1	<0.0001
Timepoint-restricted	T9	9	CV	20080	-0.118864	-0.0715408	-0.0684989	-0.0618959	-0.0592213	1	<0.0001
Timepoint-restricted	T10	10	CV	20080	-0.175529	-0.104487	-0.10151	-0.0953355	-0.0931616	1	<0.0001
Timepoint-restricted	T12	12	CV	20080	-0.175528	-0.104593	-0.102152	-0.0949662	-0.0919822	1	<0.0001
Timepoint-restricted	T14	14	CV	20080	-0.161916	-0.103701	-0.101976	-0.0956295	-0.0934645	1	<0.0001
Timepoint-restricted	T16	16	CV	20080	-0.171513	-0.11288	-0.110188	-0.103985	-0.100818	1	<0.0001
Timepoint-restricted	T18	18	CV	20080	-0.368367	-0.234205	-0.231866	-0.225618	-0.221407	1	<0.0001
Timepoint-restricted	T20	20	CV	20080	-0.0351092	-0.0191091	-0.016689	-0.0098327	-0.00632022	1	<0.0001
Timepoint-restricted	T22	22	CV	20080	-0.118958	-0.0787967	-0.0750773	-0.0684221	-0.0657777	1	<0.0001
Timepoint-restricted	T24	24	CV	20080	-0.21383	-0.132493	-0.129131	-0.1225	-0.11939	1	<0.0001
Timepoint-restricted	T26	26	CV	20080	-0.343033	-0.20587	-0.202757	-0.196176	-0.193377	1	<0.0001
Timepoint-restricted	T28	28	CV	20080	-0.165494	-0.0999552	-0.0974877	-0.091028	-0.0877131	1	<0.0001
Expression-restricted (2 decimals)	T0.5	0.5	CV	20080	0.133046	-0.0153715	-0.00198314	0.0241062	0.0405365	<0.0001	1
Expression-restricted (2 decimals)	T1	1	CV	20080	0.133425	-0.0205236	-0.00572364	0.0205355	0.0335873	<0.0001	1
Expression-restricted (2 decimals)	T1.5	1.5	CV	20080	-0.0631923	-0.0153881	-0.00476552	0.0211874	0.0315239	1	<0.0001
Expression-restricted (2 decimals)	T2	2	CV	20080	-0.09912	-0.0261902	-0.00880979	0.01603	0.0287378	1	<0.0001
Expression-restricted (2 decimals)	T3	3	CV	20080	-0.167423	-0.0241088	-0.0126225	0.013933	0.0297754	1	<0.0001
Expression-restricted (2 decimals)	T4	4	CV	20080	-0.189358	-0.0259837	-0.015164	0.0112303	0.0242245	1	<0.0001
Expression-restricted (2 decimals)	T5	5	CV	20080	-0.208916	-0.0311737	-0.0185894	0.00771544	0.0227422	1	<0.0001
Expression-restricted (2 decimals)	T7	7	CV	20080	-0.138018	-0.0299648	-0.0164115	0.00888436	0.0237924	1	<0.0001
Expression-restricted (2 decimals)	T9	9	CV	20080	-0.118864	-0.0256385	-0.0168868	0.00889206	0.0215193	1	<0.0001
Expression-restricted (2 decimals)	T10	10	CV	20080	-0.175529	-0.0261057	-0.0128124	0.0132347	0.0275917	1	<0.0001
Expression-restricted (2 decimals)	T12	12	CV	20080	-0.175528	-0.0261744	-0.0118233	0.0142997	0.0270067	1	<0.0001
Expression-restricted (2 decimals)	T14	14	CV	20080	-0.161916	-0.0286015	-0.0165926	0.00795474	0.0196957	1	<0.0001
Expression-restricted (2 decimals)	T16	16	CV	20080	-0.171513	-0.0327876	-0.0196753	0.00678598	0.0178109	1	<0.0001
Expression-restricted (2 decimals)	T18	18	CV	20080	-0.368367	-0.0383737	-0.024851	0.00134452	0.015173	1	<0.0001
Expression-restricted (2 decimals)	T20	20	CV	20080	-0.0351092	-0.0309354	-0.0159305	0.00973441	0.0289735	1	<0.0001
Expression-restricted (2 decimals)	T22	22	CV	20080	-0.118958	-0.0383026	-0.0187518	0.00634816	0.0196245	1	<0.0001
Expression-restricted (2 decimals)	T24	24	CV	20080	-0.21383	-0.036845	-0.0226713	0.00340542	0.0158396	1	<0.0001
Expression-restricted (2 decimals)	T26	26	CV	20080	-0.343033	-0.0331276	-0.0239872	0.0016466	0.012981	1	<0.0001
Expression-restricted (2 decimals)	T28	28	CV	20080	-0.165494	-0.0304427	-0.0194758	0.00633834	0.019845	1	<0.0001
Expression-restricted (3 decimals)	T0.5	0.5	CV	20080	0.133046	-0.0114174	-0.00015291	0.0234403	0.0323821	<0.0001	1
Expression-restricted (3 decimals)	T1	1	CV	20080	0.133425	-0.0124184	-0.00682989	0.0165916	0.0289136	<0.0001	1
Expression-restricted (3 decimals)	T1.5	1.5	CV	20080	-0.0631923	-0.0117528	-0.00131358	0.0217835	0.0339153	1	<0.0001
Expression-restricted (3 decimals)	T2	2	CV	20080	-0.09912	-0.0249117	-0.0146543	0.00869927	0.0198058	1	<0.0001
Expression-restricted (3 decimals)	T3	3	CV	20080	-0.167423	-0.015066	-0.00546796	0.0173669	0.0284648	1	<0.0001
Expression-restricted (3 decimals)	T4	4	CV	20080	-0.189358	-0.0368688	-0.0219288	0.000952839	0.0118048	1	<0.0001
Expression-restricted (3 decimals)	T5	5	CV	20080	-0.208916	-0.0307282	-0.0171957	0.00674983	0.0196489	1	<0.0001
Expression-restricted (3 decimals)	T7	7	CV	20080	-0.138018	-0.0229157	-0.0138703	0.00961042	0.0222654	1	<0.0001
Expression-restricted (3 decimals)	T9	9	CV	20080	-0.118864	-0.0314492	-0.0184933	0.00472177	0.0173175	1	<0.0001
Expression-restricted (3 decimals)	T10	10	CV	20080	-0.175529	-0.0292293	-0.0160934	0.00704359	0.0198163	1	<0.0001
Expression-restricted (3 decimals)	T12	12	CV	20080	-0.175528	-0.0205263	-0.0111433	0.012353	0.0237916	1	<0.0001
Expression-restricted (3 decimals)	T14	14	CV	20080	-0.161916	-0.0221763	-0.0138658	0.00990623	0.0225909	1	<0.0001
Expression-restricted (3 decimals)	T16	16	CV	20080	-0.171513	-0.0254104	-0.0166311	0.00684714	0.0174318	1	<0.0001
Expression-restricted (3 decimals)	T18	18	CV	20080	-0.368367	-0.0382888	-0.0281337	-0.00542892	0.00537775	1	<0.0001
Expression-restricted (3 decimals)	T20	20	CV	20080	-0.0351092	-0.0271977	-0.0132185	0.00880293	0.0192461	1	<0.0001
Expression-restricted (3 decimals)	T22	22	CV	20080	-0.118958	-0.0291547	-0.0190347	0.00472161	0.0132972	1	<0.0001
Expression-restricted (3 decimals)	T24	24	CV	20080	-0.21383	-0.0302883	-0.0178424	0.00592371	0.0188919	1	<0.0001
Expression-restricted (3 decimals)	T26	26	CV	20080	-0.343033	-0.0355087	-0.0258774	-0.000672628	0.00970194	1	<0.0001
Expression-restricted (3 decimals)	T28	28	CV	20080	-0.165494	-0.0223839	-0.0102669	0.0130335	0.0221631	1	<0.0001
Functionally-restricted (GO:1903047-mitotic cell cycle process)	T0.5	0.5	CV	847	0.230709	-0.0105645	0.0689721	0.195179	0.285931	0.0058	0.9942
Functionally-restricted (GO:1903047-mitotic cell cycle process)	T1	1	CV	847	0.330439	-0.0150086	0.0706091	0.196644	0.277656	<0.0001	1
Functionally-restricted (GO:1903047-mitotic cell cycle process)	T1.5	1.5	CV	847	0.0310251	-0.21007	-0.127109	0.000157882	0.102877	0.0072	0.9928
Functionally-restricted (GO:1903047-mitotic cell cycle process)	T2	2	CV	847	-0.171493	-0.240694	-0.163019	-0.0341973	0.0560357	0.9704	0.0296
Functionally-restricted (GO:1903047-mitotic cell cycle process)	T3	3	CV	847	-0.251866	-0.323673	-0.229877	-0.105234	-0.0123354	0.9874	0.0126
Functionally-restricted (GO:1903047-mitotic cell cycle process)	T4	4	CV	847	-0.329843	-0.322102	-0.250802	-0.125649	-0.0470083	1	<0.0001
Functionally-restricted (GO:1903047-mitotic cell cycle process)	T5	5	CV	847	-0.321668	-0.347208	-0.269938	-0.145963	-0.0413335	0.9983	0.0017
Functionally-restricted (GO:1903047-mitotic cell cycle process)	T7	7	CV	847	-0.288449	-0.287825	-0.200309	-0.0751891	0.00382036	1	<0.0001
Functionally-restricted (GO:1903047-mitotic cell cycle process)	T9	9	CV	847	-0.304343	-0.258125	-0.181709	-0.0544942	0.0471308	1	<0.0001
Functionally-restricted (GO:1903047-mitotic cell cycle process)	T10	10	CV	847	-0.40155	-0.308603	-0.237359	-0.111954	-0.0279232	1	<0.0001
Functionally-restricted (GO:1903047-mitotic cell cycle process)	T12	12	CV	847	-0.430716	-0.336537	-0.237973	-0.113128	-0.0302343	1	<0.0001
Functionally-restricted (GO:1903047-mitotic cell cycle process)	T14	14	CV	847	-0.456806	-0.316895	-0.224605	-0.100136	-0.00457219	1	<0.0001
Functionally-restricted (GO:1903047-mitotic cell cycle process)	T16	16	CV	847	-0.466719	-0.310953	-0.233851	-0.108653	-0.0361375	1	<0.0001
Functionally-restricted (GO:1903047-mitotic cell cycle process)	T18	18	CV	847	-0.573745	-0.498519	-0.426819	-0.309431	-0.222561	1	<0.0001
Functionally-restricted (GO:1903047-mitotic cell cycle process)	T20	20	CV	847	-0.331664	-0.18722	-0.0988965	0.028905	0.107839	1	<0.0001
Functionally-restricted (GO:1903047-mitotic cell cycle process)	T22	22	CV	847	-0.34953	-0.261188	-0.183196	-0.0561516	0.0243924	1	<0.0001
Functionally-restricted (GO:1903047-mitotic cell cycle process)	T24	24	CV	847	-0.466341	-0.347469	-0.274699	-0.151093	-0.078401	1	<0.0001
Functionally-restricted (GO:1903047-mitotic cell cycle process)	T26	26	CV	847	-0.549347	-0.488294	-0.401429	-0.281838	-0.203181	1	<0.0001
Functionally-restricted (GO:1903047-mitotic cell cycle process)	T28	28	CV	847	-0.424345	-0.293611	-0.227944	-0.103221	-0.0244258	1	<0.0001
Functionally-restricted (GO:1903047-mitotic cell cycle process)	T0.5	0.5	Mean	847	-0.204718	-0.237542	-0.154381	-0.0276536	0.0553006	0.9984	0.0016
Functionally-restricted (GO:1903047-mitotic cell cycle process)	T1	1	Mean	847	-0.206522	-0.220027	-0.139539	-0.0133373	0.0864873	0.9997	0.0003
Functionally-restricted (GO:1903047-mitotic cell cycle process)	T1.5	1.5	Mean	847	-0.217042	-0.144255	-0.0440344	0.0855038	0.17596	1	<0.0001
Functionally-restricted (GO:1903047-mitotic cell cycle process)	T2	2	Mean	847	-0.168419	-0.172273	-0.079443	0.0494378	0.150865	0.9999	0.0001
Functionally-restricted (GO:1903047-mitotic cell cycle process)	T3	3	Mean	847	0.22837	-0.113876	-0.0355107	0.0937504	0.18086	<0.0001	1
Functionally-restricted (GO:1903047-mitotic cell cycle process)	T4	4	Mean	847	0.469587	-0.103311	-0.016916	0.112384	0.23478	<0.0001	1
Functionally-restricted (GO:1903047-mitotic cell cycle process)	T5	5	Mean	847	0.539802	-0.105188	-0.0107059	0.116295	0.197612	<0.0001	1
Functionally-restricted (GO:1903047-mitotic cell cycle process)	T7	7	Mean	847	0.551817	-0.117991	0.0297152	0.157623	0.245316	<0.0001	1
Functionally-restricted (GO:1903047-mitotic cell cycle process)	T9	9	Mean	847	0.508838	-0.0460226	0.0623045	0.188944	0.267504	<0.0001	1
Functionally-restricted (GO:1903047-mitotic cell cycle process)	T10	10	Mean	847	0.564645	0.0444298	0.118395	0.246085	0.313454	<0.0001	1
Functionally-restricted (GO:1903047-mitotic cell cycle process)	T12	12	Mean	847	0.558664	0.0494754	0.127776	0.253141	0.330166	<0.0001	1
Functionally-restricted (GO:1903047-mitotic cell cycle process)	T14	14	Mean	847	0.626273	0.0420853	0.146014	0.27227	0.343838	<0.0001	1
Functionally-restricted (GO:1903047-mitotic cell cycle process)	T16	16	Mean	847	0.635985	0.0830345	0.157269	0.281783	0.34782	<0.0001	1
Functionally-restricted (GO:1903047-mitotic cell cycle process)	T18	18	Mean	847	0.630338	0.0846773	0.162019	0.287063	0.364589	<0.0001	1
Functionally-restricted (GO:1903047-mitotic cell cycle process)	T20	20	Mean	847	0.685911	0.0921009	0.189974	0.31265	0.401136	<0.0001	1
Functionally-restricted (GO:1903047-mitotic cell cycle process)	T22	22	Mean	847	0.690606	0.102125	0.180019	0.30441	0.410678	<0.0001	1
Functionally-restricted (GO:1903047-mitotic cell cycle process)	T24	24	Mean	847	0.65473	0.0698191	0.15911	0.284213	0.368802	<0.0001	1
Functionally-restricted (GO:1903047-mitotic cell cycle process)	T26	26	Mean	847	0.64421	0.0808848	0.167788	0.294235	0.368047	<0.0001	1
Functionally-restricted (GO:1903047-mitotic cell cycle process)	T28	28	Mean	847	0.596333	0.100438	0.192793	0.315874	0.386247	<0.0001	1
Functionally-restricted (GO:0006325-chromatin organization)	T0.5	0.5	CV	636	0.187978	-0.0406287	0.0590514	0.205795	0.30084	0.1079	0.8921
Functionally-restricted (GO:0006325-chromatin organization)	T1	1	CV	636	0.306231	-0.0223433	0.0602762	0.206778	0.296743	<0.0001	1
Functionally-restricted (GO:0006325-chromatin organization)	T1.5	1.5	CV	636	-0.0932141	-0.238737	-0.137783	0.0100219	0.11616	0.7445	0.2555
Functionally-restricted (GO:0006325-chromatin organization)	T2	2	CV	636	-0.181956	-0.265089	-0.171491	-0.0271773	0.0729639	0.9703	0.0297
Functionally-restricted (GO:0006325-chromatin organization)	T3	3	CV	636	-0.143844	-0.347857	-0.240952	-0.0948135	0.0216621	0.2958	0.7043
Functionally-restricted (GO:0006325-chromatin organization)	T4	4	CV	636	-0.165062	-0.350661	-0.263055	-0.115408	-0.0316045	0.288	0.712
Functionally-restricted (GO:0006325-chromatin organization)	T5	5	CV	636	-0.268219	-0.384003	-0.27918	-0.137256	-0.030864	0.9201	0.0799
Functionally-restricted (GO:0006325-chromatin organization)	T7	7	CV	636	-0.168232	-0.2923	-0.210993	-0.0653441	0.0143163	0.7473	0.2527
Functionally-restricted (GO:0006325-chromatin organization)	T9	9	CV	636	-0.226139	-0.285941	-0.193312	-0.0439259	0.0779203	0.9924	0.0076
Functionally-restricted (GO:0006325-chromatin organization)	T10	10	CV	636	-0.449118	-0.337845	-0.247765	-0.101951	0.0105941	1	<0.0001
Functionally-restricted (GO:0006325-chromatin organization)	T12	12	CV	636	-0.411076	-0.339475	-0.247758	-0.101763	-0.00978447	1	<0.0001
Functionally-restricted (GO:0006325-chromatin organization)	T14	14	CV	636	-0.38033	-0.329878	-0.236448	-0.0899134	0.00442325	1	<0.0001
Functionally-restricted (GO:0006325-chromatin organization)	T16	16	CV	636	-0.393037	-0.335693	-0.243398	-0.0992062	-0.0140102	1	<0.0001
Functionally-restricted (GO:0006325-chromatin organization)	T18	18	CV	636	-0.531086	-0.520038	-0.437014	-0.299823	-0.204822	1	<0.0001
Functionally-restricted (GO:0006325-chromatin organization)	T20	20	CV	636	-0.243012	-0.225378	-0.110217	0.0385978	0.115232	1	<0.0001
Functionally-restricted (GO:0006325-chromatin organization)	T22	22	CV	636	-0.208535	-0.28296	-0.190874	-0.0457387	0.0770613	0.9804	0.0196
Functionally-restricted (GO:0006325-chromatin organization)	T24	24	CV	636	-0.293801	-0.382325	-0.286871	-0.140566	-0.0267172	0.9629	0.0371
Functionally-restricted (GO:0006325-chromatin organization)	T26	26	CV	636	-0.473683	-0.504981	-0.411946	-0.272946	-0.16059	0.9992	0.0008
Functionally-restricted (GO:0006325-chromatin organization)	T28	28	CV	636	-0.255611	-0.316045	-0.238312	-0.0926394	0.0282575	0.98	0.0201
Functionally-restricted (GO:0006325-chromatin organization)	T0.5	0.5	Mean	636	-0.135773	-0.251938	-0.164914	-0.017656	0.0677014	0.8436	0.1564
Functionally-restricted (GO:0006325-chromatin organization)	T1	1	Mean	636	-0.268239	-0.234106	-0.152277	-0.00218595	0.08457	1	<0.0001
Functionally-restricted (GO:0006325-chromatin organization)	T1.5	1.5	Mean	636	-0.126872	-0.155001	-0.0523138	0.0952006	0.201692	0.9994	0.0006
Functionally-restricted (GO:0006325-chromatin organization)	T2	2	Mean	636	-0.108083	-0.182859	-0.0892662	0.0596643	0.171608	0.9817	0.0183
Functionally-restricted (GO:0006325-chromatin organization)	T3	3	Mean	636	0.265227	-0.149295	-0.042634	0.105441	0.187248	<0.0001	1
Functionally-restricted (GO:0006325-chromatin organization)	T4	4	Mean	636	0.369559	-0.123688	-0.027903	0.120329	0.204763	<0.0001	1
Functionally-restricted (GO:0006325-chromatin organization)	T5	5	Mean	636	0.434624	-0.126729	-0.020853	0.125576	0.209581	<0.0001	1
Functionally-restricted (GO:0006325-chromatin organization)	T7	7	Mean	636	0.484247	-0.0932536	0.0180855	0.166327	0.265731	<0.0001	1
Functionally-restricted (GO:0006325-chromatin organization)	T9	9	Mean	636	0.44814	-0.0480633	0.0507183	0.197823	0.289101	<0.0001	1
Functionally-restricted (GO:0006325-chromatin organization)	T10	10	Mean	636	0.552817	0.0253744	0.110506	0.256145	0.345872	<0.0001	1
Functionally-restricted (GO:0006325-chromatin organization)	T12	12	Mean	636	0.569651	0.0227679	0.117601	0.264331	0.341074	<0.0001	1
Functionally-restricted (GO:0006325-chromatin organization)	T14	14	Mean	636	0.634016	0.030005	0.136685	0.283029	0.380459	<0.0001	1
Functionally-restricted (GO:0006325-chromatin organization)	T16	16	Mean	636	0.65785	0.0361068	0.148057	0.291592	0.390036	<0.0001	1
Functionally-restricted (GO:0006325-chromatin organization)	T18	18	Mean	636	0.648707	0.0668227	0.150982	0.296666	0.409837	<0.0001	1
Functionally-restricted (GO:0006325-chromatin organization)	T20	20	Mean	636	0.722392	0.0789471	0.1784	0.324514	0.415262	<0.0001	1
Functionally-restricted (GO:0006325-chromatin organization)	T22	22	Mean	636	0.731895	0.0669905	0.170451	0.312886	0.390875	<0.0001	1
Functionally-restricted (GO:0006325-chromatin organization)	T24	24	Mean	636	0.680321	0.0421986	0.148475	0.294592	0.386175	<0.0001	1
Functionally-restricted (GO:0006325-chromatin organization)	T26	26	Mean	636	0.667723	0.0471451	0.158375	0.303489	0.390905	<0.0001	1
Functionally-restricted (GO:0006325-chromatin organization)	T28	28	Mean	636	0.603043	0.100935	0.181241	0.325653	0.41702	<0.0001	1
Notes
Transcript abundance dataset for axolotl forearm regenerative development originally produced by Voss et al. was retrieved from the Gene Expression Omnibus database (GSE67118)(Barrett et al. 2013; Voss et al. 2015). See Main text and Figure S2 for further details on each Monte Carlo-Wilcoxon matched-pairs signed-ranks test (MCW) design. Pupper and Plower values represent the fraction of simulated…
