# Supplementary material for: Transcriptome dynamics along axolotl regenerative development are consistent with an extensive reduction in gene expression heterogeneity in dedifferentiated cells
Source: PeerJ. 2017 Nov 6;5:e4004. doi: 10.7717/peerj.4004 (PMC5678507; doi:10.7717/peerj.4004)
Supplement: Table S3 [file peerj-05-4004-s005.xlsx]

## Sheet: Table S3
Table S3. Distribution of probesets into bins defined using probeset transcript abundance mean values.
	Number of probeset bins for expression-restricted MCW tests when transcript abundance mean was rounded up to 2 decimal digits																			Number of probeset bins for expression-restricted MCW tests when transcript abundance mean was rounded up to 3 decimal digits
Number of probesets per bin	T0.5	T1	T1.5	T2	T3	T4	T5	T7	T9	T10	T12	T14	T16	T18	T20	T22	T24	T26	T28	T0.5	T1	T1.5	T2	T3	T4	T5	T7	T9	T10	T12	T14	T16	T18	T20	T22	T24	T26	T28
1	1180	1180	1177	1175	1181	1179	1178	1179	1185	1178	1184	1181	1181	1185	1180	1180	1183	1185	1183	9346	9351	9351	9381	9367	9372	9373	9346	9378	9342	9339	9332	9358	9363	9360	9362	9344	9379	9309
2	1129	1136	1142	1137	1141	1137	1142	1143	1135	1141	1150	1141	1139	1145	1151	1145	1143	1148	1145	7452	7449	7500	7480	7505	7495	7491	7480	7476	7455	7406	7469	7516	7449	7464	7449	7481	7435	7454
3	1099	1091	1105	1094	1101	1104	1102	1103	1092	1107	1093	1098	1091	1107	1099	1100	1105	1098	1101	5999	5930	5927	5934	6025	6012	5975	5997	5965	5978	5967	5957	5994	5933	5953	5957	5944	5950	5937
4	1052	1051	1053	1056	1059	1066	1058	1067	1060	1059	1058	1059	1055	1065	1051	1043	1053	1054	1052	4604	4635	4588	4604	4637	4582	4608	4579	4618	4618	4597	4623	4582	4573	4593	4612	4569	4552	4559
5	1008	1015	1013	1014	1020	1025	1014	1017	1018	1017	1018	1022	1028	1014	1012	1017	1007	1013	1015	3419	3457	3396	3383	3416	3409	3399	3391	3387	3416	3415	3410	3380	3426	3393	3389	3403	3359	3398
6	972	982	974	973	992	982	982	975	986	980	979	976	984	975	974	983	972	977	976	2462	2528	2471	2456	2450	2475	2496	2500	2455	2473	2506	2480	2451	2494	2474	2479	2498	2457	2473
7	941	951	941	952	951	945	948	942	948	953	938	943	949	952	945	950	941	949	941	1798	1830	1767	1800	1777	1825	1848	1825	1804	1816	1813	1823	1778	1795	1817	1799	1808	1797	1825
8	916	934	916	927	914	919	923	920	916	922	908	915	921	921	920	917	922	921	912	1360	1311	1354	1342	1318	1351	1325	1344	1360	1345	1369	1350	1330	1338	1348	1322	1344	1364	1358
9	899	900	898	908	892	894	898	894	897	897	886	894	902	895	888	893	897	897	890	1011	1003	1023	1028	1001	1022	985	998	1017	1035	1028	1035	1007	1008	1017	998	1032	1035	1031
10	878	875	874	884	879	870	878	871	874	867	869	873	875	871	872	870	876	872	874	769	753	794	807	766	780	749	751	783	768	788	779	773	783	773	783	777	795	811
11	863	855	863	861	858	858	860	855	855	851	853	856	856	847	856	851	860	852	857	583	571	599	594	586	573	577	567	595	586	592	585	594	599	591	594	575	602	586
12	841	840	847	845	846	842	844	840	836	838	835	840	837	831	843	841	848	839	840	438	428	435	434	415	415	437	431	442	436	422	416	438	463	436	443	431	451	452
13	825	824	832	832	829	830	828	827	826	825	826	822	822	822	827	826	832	825	823	320	310	321	310	307	291	316	310	311	303	302	312	323	340	324	323	319	323	326
14	814	812	814	815	815	816	813	816	811	815	816	810	814	814	815	819	816	813	809	221	233	227	206	215	206	221	213	214	212	215	211	234	216	222	235	219	231	238
15	793	803	800	802	797	801	804	805	802	801	804	799	799	800	802	805	801	805	802	148	155	150	138	140	137	141	151	130	141	149	139	146	145	147	150	154	149	158
16	785	790	787	790	788	788	790	793	786	790	793	787	790	789	793	795	787	794	793	99	94	109	96	93	89	90	100	87	95	96	90	96	93	99	96	100	105	99
17	773	783	777	773	779	777	781	781	777	780	779	777	781	775	782	780	776	782	783	63	52	65	64	62	58	62	68	52	63	55	56	70	57	62	65	65	67	59
18	763	770	765	770	762	769	766	769	767	768	772	763	766	764	775	769	764	770	767	36	28	36	41	36	32	35	41	35	36	41	36	44	31	39	43	41	44	36
19	750	758	754	757	749	759	758	759	760	753	763	755	757	757	760	756	751	759	759	19	18	22	25	17	18	17	29	23	21	25	25	23	20	22	30	23	31	20
20	742	741	746	746	744	744	747	747	750	743	751	746	744	750	750	744	746	749	746	8	9	12	14	9	9	9	18	17	13	17	16	11	13	15	19	14	14	16
21	736	728	734	737	735	731	734	740	741	736	737	738	736	739	741	736	737	740	741	4	6	7	11	8	4	3	10	6	7	10	7	7	8	7	7	10	11	9
22	732	715	723	726	727	722	723	730	730	725	728	731	730	734	730	729	723	730	729	1	4	5	7	3	2	2	6	4	1	5	3	4	4	3	3	5	4	3
23	718	703	712	710	719	717	713	720	723	716	722	721	723	723	716	720	713	720	719	0	2	1	4	2	1	1	4	1	0	2	2	1	4	1	2	2	3	2
24	704	698	703	703	706	705	702	708	707	707	708	713	717	712	703	706	704	705	705	0	2	0	1	2	1	0	1	0	0	1	2	0	3	0	0	2	1	1
25	698	692	690	696	697	700	699	696	696	701	692	700	702	700	696	694	694	694	692	0	1	0	0	1	1	0	0	0	0	0	1	0	2	0	0	0	1	0
26	685	686	679	679	688	688	686	688	684	685	682	691	688	693	685	688	690	684	680	0	0	0	0	1	0	0	0	0	0	0	1	0	0	0	0	0	0	0
27	668	676	670	667	677	670	675	678	672	673	671	677	680	673	671	679	679	675	666	0	0	0	0	1	0	0	0	0	0	0	0	0	0	0	0	0	0	0
28	652	657	658	665	661	660	663	666	659	661	659	664	667	660	661	657	664	662	659	0	0	0	0	0	0	0	0	0	0	0	0	0	0	0	0	0	0	0
29	637	645	648	649	646	644	650	647	648	646	643	644	647	643	643	650	650	645	646	0	0	0	0	0	0	0	0	0	0	0	0	0	0	0	0	0	0	0
30	629	634	629	630	627	631	635	627	635	627	629	624	629	631	627	636	634	631	634	0	0	0	0	0	0	0	0	0	0	0	0	0	0	0	0	0	0	0
31	614	615	606	607	607	613	617	609	619	618	606	607	605	611	609	618	617	612	616	0	0	0	0	0	0	0	0	0	0	0	0	0	0	0	0	0	0	0
32	599	592	585	589	593	601	595	597	604	601	586	593	589	587	590	599	597	593	599	0	0	0	0	0	0	0	0	0	0	0	0	0	0	0	0	0	0	0
33	581	560	574	567	579	587	580	577	587	579	563	575	565	564	567	572	565	571	570	0	0	0	0	0	0	0	0	0	0	0	0	0	0	0	0	0	0	0
34	558	542	557	549	563	567	557	557	571	553	548	558	546	539	546	552	544	544	547	0	0	0	0	0	0	0	0	0	0	0	0	0	0	0	0	0	0	0
35	540	523	532	528	539	545	536	527	536	528	522	539	520	513	532	520	520	522	524	0	0	0	0	0	0	0	0	0	0	0	0	0	0	0	0	0	0	0
36	514	501	511	506	510	527	501	502	505	496	504	520	496	492	500	503	495	504	501	0	0	0	0	0	0	0	0	0	0	0	0	0	0	0	0	0	0	0
37	492	473	483	479	484	491	474	477	476	478	478	490	474	467	474	480	472	475	471	0	0	0	0	0	0	0	0	0	0	0	0	0	0	0	0	0	0	0
38	464	458	452	450	455	458	446	456	445	451	456	461	452	447	451	448	452	456	444	0	0	0	0	0	0	0	0	0	0	0	0	0	0	0	0	0	0	0
39	441	438	430	423	431	434	429	421	428	431	432	445	420	419	421	420	428	423	421	0	0	0	0	0	0	0	0	0	0	0	0	0	0	0	0	0	0	0
40	413	410	409	397	408	409	405	396	397	400	395	412	403	397	391	397	398	390	388	0	0	0	0	0	0	0	0	0	0	0	0	0	0	0	0	0	0	0
41	386	386	383	373	389	382	375	372	367	372	379	378	375	372	370	374	369	367	369	0	0	0	0	0	0	0	0	0	0	0	0	0	0	0	0	0	0	0
42	362	362	359	352	365	352	353	351	344	346	358	353	349	358	349	349	341	342	343	0	0	0	0	0	0	0	0	0	0	0	0	0	0	0	0	0	0	0
43	344	332	340	327	332	326	332	332	324	327	336	321	325	333	326	327	322	319	322	0	0	0	0	0	0	0	0	0	0	0	0	0	0	0	0	0	0	0
44	315	313	313	300	312	309	307	314	303	313	315	296	302	305	299	301	304	298	296	0	0	0	0	0	0	0	0	0	0	0	0	0	0	0	0	0	0	0
45	285	296	286	280	293	283	280	296	283	294	288	278	277	285	284	286	282	277	277	0	0	0	0	0	0	0	0	0	0	0	0	0	0	0	0	0	0	0
46	268	275	260	264	269	262	267	280	270	268	274	259	267	269	269	268	262	260	258	0	0	0	0	0	0	0	0	0	0	0	0	0	0	0	0	0	0	0
47	255	262	249	249	258	252	252	263	251	251	256	239	253	255	257	247	247	253	248	0	0	0	0	0	0	0	0	0	0	0	0	0	0	0	0	0	0	0
48	242	242	239	240	246	235	244	244	236	235	247	224	237	243	231	236	233	227	234	0	0	0	0	0	0	0	0	0	0	0	0	0	0	0	0	0	0	0
49	222	228	226	233	230	220	232	228	227	227	231	212	227	232	218	220	225	220	220	0	0	0	0	0	0	0	0	0	0	0	0	0	0	0	0	0	0	0
50	209	217	218	220	217	210	221	213	216	214	225	204	212	221	212	212	214	210	208	0	0	0	0	0	0	0	0	0	0	0	0	0	0	0	0	0	0	0
51	205	207	204	210	204	205	205	204	208	207	216	199	203	210	204	201	203	198	203	0	0	0	0	0	0	0	0	0	0	0	0	0	0	0	0	0	0	0
52	197	199	197	198	197	194	198	195	195	199	204	194	197	198	197	194	199	193	196	0	0	0	0	0	0	0	0	0	0	0	0	0	0	0	0	0	0	0
53	195	192	191	191	190	183	189	185	187	195	193	190	190	192	194	186	188	185	191	0	0	0	0	0	0	0	0	0	0	0	0	0	0	0	0	0	0	0
54	190	185	188	185	184	176	185	182	180	189	186	187	186	184	183	180	181	183	184	0	0	0	0	0	0	0	0	0	0	0	0	0	0	0	0	0	0	0
55	183	180	185	181	179	173	180	178	177	182	182	180	180	176	179	176	175	175	180	0	0	0	0	0	0	0	0	0	0	0	0	0	0	0	0	0	0	0
56	179	177	176	179	173	170	178	174	169	174	177	172	176	170	174	174	172	169	175	0	0	0	0	0	0	0	0	0	0	0	0	0	0	0	0	0	0	0
57	173	170	172	176	171	167	171	169	163	169	172	172	174	166	170	166	171	166	172	0	0	0	0	0	0	0	0	0	0	0	0	0	0	0	0	0	0	0
58	167	167	170	171	168	166	170	169	162	164	169	170	170	161	168	163	167	164	170	0	0	0	0	0	0	0	0	0	0	0	0	0	0	0	0	0	0	0
59	164	161	166	166	163	161	167	165	159	158	163	168	165	160	164	161	162	161	162	0	0	0	0	0	0	0	0	0	0	0	0	0	0	0	0	0	0	0
60	160	154	164	164	158	158	158	161	157	155	159	165	161	159	159	158	159	161	160	0	0	0	0	0	0	0	0	0	0	0	0	0	0	0	0	0	0	0
61	158	153	159	161	155	157	155	157	155	154	158	159	157	157	155	156	154	157	157	0	0	0	0	0	0	0	0	0	0	0	0	0	0	0	0	0	0	0
62	153	151	154	156	150	156	155	153	152	150	154	157	154	149	152	152	154	151	156	0	0	0	0	0	0	0	0	0	0	0	0	0	0	0	0	0	0	0
63	149	147	153	154	147	151	152	150	151	149	154	154	149	146	152	149	152	151	153	0	0	0	0	0	0	0	0	0	0	0	0	0	0	0	0	0	0	0
64	149	144	150	152	146	150	151	148	149	148	152	152	147	146	150	147	148	148	151	0	0	0	0	0	0	0	0	0	0	0	0	0	0	0	0	0	0	0
65	146	144	143	148	146	148	145	143	148	147	147	151	145	144	148	144	145	143	149	0	0	0	0	0	0	0	0	0	0	0	0	0	0	0	0	0	0	0
66	140	143	141	144	143	146	141	140	144	145	143	147	144	141	147	141	144	139	147	0	0	0	0	0	0	0	0	0	0	0	0	0	0	0	0	0	0	0
67	136	141	137	139	140	144	140	137	142	142	138	144	138	140	142	139	141	138	142	0	0	0	0	0	0	0	0	0	0	0	0	0	0	0	0	0	0	0
68	133	138	135	136	140	140	135	136	142	138	136	141	136	137	141	139	139	138	139	0	0	0	0	0	0	0	0	0	0	0	0	0	0	0	0	0	0	0
69	128	136	134	134	137	136	135	135	138	137	135	139	133	133	139	139	138	136	135	0	0	0	0	0	0	0	0	0	0	0	0	0	0	0	0	0	0	0
70	127	133	133	133	132	132	135	133	135	135	134	137	129	130	135	138	136	136	132	0	0	0	0	0	0	0	0	0	0	0	0	0	0	0	0	0	0	0
71	125	131	129	132	130	128	134	129	133	135	132	134	127	130	135	138	134	130	129	0	0	0	0	0	0	0	0	0	0	0	0	0	0	0	0	0	0	0
72	124	130	126	130	129	126	132	125	132	134	127	132	125	129	133	134	125	128	129	0	0	0	0	0	0	0	0	0	0	0	0	0	0	0	0	0	0	0
73	123	127	123	128	124	126	129	122	131	132	124	131	122	126	131	129	123	125	127	0	0	0	0	0	0	0	0	0	0	0	0	0	0	0	0	0	0	0
74	120	126	123	125	123	121	127	120	129	129	120	125	121	125	128	123	119	125	123	0	0	0	0	0	0	0	0	0	0	0	0	0	0	0	0	0	0	0
75	119	122	121	122	120	120	122	120	124	127	117	124	119	122	125	122	119	122	119	0	0	0	0	0	0	0	0	0	0	0	0	0	0	0	0	0	0	0
76	118	122	120	118	118	116	117	119	122	124	113	121	119	122	121	120	117	120	116	0	0	0	0	0	0	0	0	0	0	0	0	0	0	0	0	0	0	0
77	117	118	118	114	118	114	116	119	121	124	112	118	119	117	115	116	116	117	113	0	0	0	0	0	0	0	0	0	0	0	0	0	0	0	0	0	0	0
78	116	117	115	114	115	112	111	116	118	119	111	115	117	115	112	114	115	116	113	0	0	0	0	0	0	0	0	0	0	0	0	0	0	0	0	0	0	0
79	112	114	113	111	114	106	109	111	113	114	110	114	114	113	110	112	112	114	111	0	0	0	0	0	0	0	0	0	0	0	0	0	0	0	0	0	0	0
80	111	110	111	108	112	106	105	109	108	108	110	107	111	110	105	109	110	113	110	0	0	0	0	0	0	0	0	0	0	0	0	0	0	0	0	0	0	0
81	104	106	109	101	110	104	102	108	106	106	108	104	109	105	104	106	107	112	108	0	0	0	0	0	0	0	0	0	0	0	0	0	0	0	0	0	0	0
82	102	102	107	100	109	103	102	106	101	103	107	102	106	104	101	101	105	106	106	0	0	0	0	0	0	0	0	0	0	0	0	0	0	0	0	0	0	0
83	101	99	103	100	106	100	99	101	99	99	103	100	102	100	99	99	103	104	104	0	0	0	0	0	0	0	0	0	0	0	0	0	0	0	0	0	0	0
84	98	97	100	96	100	99	94	97	96	98	102	97	100	98	96	98	102	102	100	0	0	0	0	0	0	0	0	0	0	0	0	0	0	0	0	0	0	0
85	96	94	95	95	95	97	90	93	96	96	96	94	99	96	92	98	99	100	99	0	0	0	0	0	0	0	0	0	0	0	0	0	0	0	0	0	0	0
86	93	92	92	93	88	95	89	90	94	92	96	91	96	95	92	95	97	98	98	0	0	0	0	0	0	0	0	0	0	0	0	0	0	0	0	0	0	0
87	91	91	90	91	86	93	87	88	90	89	89	90	93	95	90	95	97	95	95	0	0	0	0	0	0	0	0	0	0	0	0	0	0	0	0	0	0	0
88	87	89	90	88	82	91	86	84	88	87	87	86	91	93	89	90	93	92	92	0	0	0	0	0	0	0	0	0	0	0	0	0	0	0	0	0	0	0
89	85	87	87	87	80	90	84	82	86	85	86	84	87	88	88	89	89	90	90	0	0	0	0	0	0	0	0	0	0	0	0	0	0	0	0	0	0	0
90	83	84	86	83	77	83	83	79	85	81	83	82	84	85	87	88	86	85	87	0	0	0	0	0	0	0	0	0	0	0	0	0	0	0	0	0	0	0
91	81	81	81	81	76	81	80	77	82	81	79	80	83	84	84	88	85	85	84	0	0	0	0	0	0	0	0	0	0	0	0	0	0	0	0	0	0	0
92	78	78	80	81	73	81	78	77	81	80	78	75	82	80	84	85	82	82	83	0	0	0	0	0	0	0	0	0	0	0	0	0	0	0	0	0	0	0
93	76	77	77	77	70	78	77	74	78	77	75	74	80	78	83	82	80	81	80	0	0	0	0	0	0	0	0	0	0	0	0	0	0	0	0	0	0	0
94	72	72	74	76	68	75	74	73	78	74	74	73	79	73	80	77	78	79	78	0	0	0	0	0	0	0	0	0	0	0	0	0	0	0	0	0	0	0
95	69	70	73	73	68	71	74	70	75	74	73	72	76	72	78	75	78	77	75	0	0	0	0	0	0	0	0	0	0	0	0	0	0	0	0	0	0	0
96	66	69	71	72	68	70	72	69	73	73	73	71	75	71	77	74	76	76	74	0	0	0	0	0	0	0	0	0	0	0	0	0	0	0	0	0	0	0
97	66	68	67	72	66	68	68	67	69	73	71	69	74	68	76	72	71	75	73	0	0	0	0	0	0	0	0	0	0	0	0	0	0	0	0	0	0	0
98	65	66	63	70	65	68	67	64	67	68	69	68	70	67	75	71	69	74	70	0	0	0	0	0	0	0	0	0	0	0	0	0	0	0	0	0	0	0
99	64	65	61	69	60	68	65	63	63	67	64	66	69	67	73	69	67	71	68	0	0	0	0	0	0	0	0	0	0	0	0	0	0	0	0	0	0	0
100	63	63	61	67	58	67	64	62	60	62	64	61	67	64	68	66	67	66	68	0	0	0	0	0	0	0	0	0	0	0	0	0	0	0	0	0	0	0
101	62	60	61	66	56	63	62	60	59	62	59	59	67	63	63	65	64	64	65	0	0	0	0	0	0	0	0	0	0	0	0	0	0	0	0	0	0	0
102	60	59	59	63	53	63	61	58	57	60	57	57	66	61	62	59	60	63	64	0	0	0	0	0	0	0	0	0	0	0	0	0	0	0	0	0	0	0
103	57	59	57	60	53	60	60	57	56	60	55	55	64	60	60	57	59	60	62	0	0	0	0	0	0	0	0	0	0	0	0	0	0	0	0	0	0	0
104	56	57	57	58	53	59	57	55	54	58	55	55	61	58	59	55	58	57	59	0	0	0	0	0	0	0	0	0	0	0	0	0	0	0	0	0	0	0
105	54	56	57	55	51	55	56	53	52	57	55	55	60	55	55	53	54	54	59	0	0	0	0	0	0	0	0	0	0	0	0	0	0	0	0	0	0	0
106	53	55	53	54	51	53	54	53	51	56	53	54	56	52	52	52	54	54	57	0	0	0	0	0	0	0	0	0	0	0	0	0	0	0	0	0	0	0
107	49	52	52	49	48	49	51	51	50	55	52	51	54	51	50	52	52	52	55	0	0	0	0	0	0	0	0	0	0	0	0	0	0	0	0	0	0	0
108	49	50	50	48	47	47	48	49	45	53	52	48	51	49	49	50	52	51	49	0	0	0	0	0	0	0	0	0	0	0	0	0	0	0	0	0	0	0
109	48	49	47	45	47	47	47	48	41	48	50	46	48	49	49	49	50	50	48	0	0	0	0	0	0	0	0	0	0	0	0	0	0	0	0	0	0	0
110	47	49	42	43	47	45	46	44	40	46	44	45	44	47	46	48	48	49	45	0	0	0	0	0	0	0	0	0	0	0	0	0	0	0	0	0	0	0
111	45	47	40	42	46	43	42	43	39	43	42	43	42	45	45	45	46	44	45	0	0	0	0	0	0	0	0	0	0	0	0	0	0	0	0	0	0	0
112	43	46	38	41	44	42	41	41	39	40	39	43	39	43	40	43	46	42	44	0	0	0	0	0	0	0	0	0	0	0	0	0	0	0	0	0	0	0
113	42	42	38	38	43	40	40	36	38	39	38	40	36	41	39	38	44	39	42	0	0	0	0	0	0	0	0	0	0	0	0	0	0	0	0	0	0	0
114	40	40	36	37	40	37	37	33	35	38	37	39	34	39	37	38	43	39	38	0	0	0	0	0	0	0	0	0	0	0	0	0	0	0	0	0	0	0
115	38	37	35	35	39	32	35	31	34	38	36	37	33	38	36	34	38	35	37	0	0	0	0	0	0	0	0	0	0	0	0	0	0	0	0	0	0	0
116	34	36	32	34	38	31	34	31	33	35	35	36	30	34	33	31	35	32	35	0	0	0	0	0	0	0	0	0	0	0	0	0	0	0	0	0	0	0
117	33	31	28	33	33	29	32	30	31	30	35	34	26	31	27	27	33	31	31	0	0	0	0	0	0	0	0	0	0	0	0	0	0	0	0	0	0	0
118	30	29	28	30	31	26	29	30	29	29	33	31	24	29	25	24	32	29	30	0	0	0	0	0	0	0	0	0	0	0	0	0	0	0	0	0	0	0
119	29	28	28	30	28	24	27	27	27	26	29	29	21	29	23	22	32	29	29	0	0	0	0	0	0	0	0	0	0	0	0	0	0	0	0	0	0	0
120	24	27	25	27	25	21	24	25	25	24	26	27	20	28	22	22	29	27	28	0	0	0	0	0	0	0	0	0	0	0	0	0	0	0	0	0	0	0
121	23	25	22	24	23	19	23	23	24	22	24	25	18	28	21	20	27	27	25	0	0	0	0	0	0	0	0	0	0	0	0	0	0	0	0	0	0	0
122	22	24	19	21	22	18	22	22	22	21	22	24	18	25	21	19	25	25	23	0	0	0	0	0	0	0	0	0	0	0	0	0	0	0	0	0	0	0
123	20	22	19	20	21	16	20	17	20	20	20	21	18	25	20	16	20	22	19	0	0	0	0	0	0	0	0	0	0	0	0	0	0	0	0	0	0	0
124	19	17	19	18	18	16	17	16	19	17	17	15	18	24	17	16	19	21	18	0	0	0	0	0	0	0	0	0	0	0	0	0	0	0	0	0	0	0
125	16	15	18	15	16	14	16	16	17	16	16	14	17	23	16	16	18	19	18	0	0	0	0	0	0	0	0	0	0	0	0	0	0	0	0	0	0	0
126	16	14	16	14	13	11	15	15	16	11	15	12	17	19	14	14	15	17	16	0	0	0	0	0	0	0	0	0	0	0	0	0	0	0	0	0	0	0
127	13	10	15	11	11	10	12	13	15	11	12	12	16	18	14	13	11	16	15	0	0	0	0	0	0	0	0	0	0	0	0	0	0	0	0	0	0	0
128	12	9	15	9	10	8	12	12	13	10	11	12	15	18	12	12	10	16	15	0	0	0	0	0	0	0	0	0	0	0	0	0	0	0	0	0	0	0
129	12	9	11	9	8	8	10	11	10	7	9	10	12	15	11	11	9	13	14	0	0	0	0	0	0	0	0	0	0	0	0	0	0	0	0	0	0	0
130	8	9	10	8	7	8	9	11	10	6	9	9	11	14	11	10	8	12	13	0	0	0	0	0	0	0	0	0	0	0	0	0	0	0	0	0	0	0
131	7	9	9	8	6	6	8	9	10	4	7	8	11	14	11	10	7	11	12	0	0	0	0	0	0	0	0	0	0	0	0	0	0	0	0	0	0	0
132	7	7	9	6	5	6	8	9	9	4	7	7	9	12	11	9	6	10	12	0	0	0	0	0	0	0	0	0	0	0	0	0	0	0	0	0	0	0
133	5	7	9	5	4	6	7	9	6	4	7	7	7	9	11	8	5	9	12	0	0	0	0	0	0	0	0	0	0	0	0	0	0	0	0	0	0	0
134	4	7	9	5	4	6	5	9	6	3	6	7	7	7	7	8	4	7	10	0	0	0	0	0	0	0	0	0	0	0	0	0	0	0	0	0	0	0
135	3	7	7	5	3	6	4	8	6	3	6	7	6	7	7	6	4	5	9	0	0	0	0	0	0	0	0	0	0	0	0	0	0	0	0	0	0	0
136	3	6	6	4	3	5	3	8	6	3	5	5	4	5	7	6	4	5	7	0	0	0	0	0	0	0	0	0	0	0	0	0	0	0	0	0	0	0
137	3	5	4	4	3	2	2	7	5	2	4	4	4	2	6	6	4	5	6	0	0	0	0	0	0	0	0	0	0	0	0	0	0	0	0	0	0	0
138	3	5	4	4	3	2	2	7	4	2	3	4	3	2	4	6	4	3	4	0	0	0	0	0	0	0	0	0	0	0	0	0	0	0	0	0	0	0
139	3	5	4	4	3	2	2	7	4	2	2	3	3	2	4	6	3	2	4	0	0	0	0	0	0	0	0	0	0	0	0	0	0	0	0	0	0	0
140	3	0	3	3	3	2	1	7	4	1	2	3	2	1	2	4	2	2	4	0	0	0	0	0	0	0	0	0	0	0	0	0	0	0	0	0	0	0
141	3	0	3	3	3	2	0	6	4	1	2	2	2	1	2	4	2	2	4	0	0	0	0	0	0	0	0	0	0	0	0	0	0	0	0	0	0	0
142	3	0	3	2	3	2	0	5	3	1	2	2	2	0	2	3	2	2	3	0	0	0	0	0	0	0	0	0	0	0	0	0	0	0	0	0	0	0
143	3	0	3	2	3	2	0	4	3	0	0	1	1	0	2	3	2	2	1	0	0	0	0	0	0	0	0	0	0	0	0	0	0	0	0	0	0	0
144	3	0	3	2	1	2	0	3	3	0	0	0	1	0	2	3	2	2	1	0	0	0	0	0	0	0	0	0	0	0	0	0	0	0	0	0	0	0
145	2	0	3	2	0	2	0	3	2	0	0	0	1	0	2	3	2	1	1	0	0	0	0	0	0	0	0	0	0	0	0	0	0	0	0	0	0	0
146	2	0	0	1	0	1	0	2	2	0	0	0	1	0	2	3	2	0	1	0	0	0	0	0	0	0	0	0	0	0	0	0	0	0	0	0	0	0
147	2	0	0	1	0	1	0	2	1	0	0	0	1	0	1	2	1	0	0	0	0	0	0	0	0	0	0	0	0	0	0	0	0	0	0	0	0	0
148	2	0	0	1	0	1	0	1	1	0	0	0	1	0	0	1	1	0	0	0	0	0	0	0	0	0	0	0	0	0	0	0	0	0	0	0	0	0
149	1	0	0	1	0	1	0	0	1	0	0	0	1	0	0	1	1	0	0	0	0	0	0	0	0	0	0	0	0	0	0	0	0	0	0	0	0	0
150	1	0	0	1	0	1	0	0	1	0	0	0	1	0	0	1	1	0	0	0	0	0	0	0	0	0	0	0	0	0	0	0	0	0	0	0	0	0
151	0	0	0	1	0	1	0	0	1	0	0	0	1	0	0	1	1	0	0	0	0	0	0	0	0	0	0	0	0	0	0	0	0	0	0	0	0	0
152	0	0	0	0	0	1	0	0	1	0	0	0	1	0	0	1	1	0	0	0	0	0	0	0	0	0	0	0	0	0	0	0	0	0	0	0	0	0
153	0	0	0	0	0	0	0	0	0	0	0	0	0	0	0	1	1	0	0	0	0	0	0	0	0	0	0	0	0	0	0	0	0	0	0	0	0	0
154	0	0	0	0	0	0	0	0	0	0	0	0	0	0	0	1	1	0	0	0	0	0	0	0	0	0	0	0	0	0	0	0	0	0	0	0	0	0
155	0	0	0	0	0	0	0	0	0	0	0	0	0	0	0	1	1	0	0	0	0	0	0	0	0	0	0	0	0	0	0	0	0	0	0	0	0	0
156	0	0	0	0	0	0	0	0	0	0	0	0	0	0	0	1	1	0	0	0	0	0	0	0	0	0	0	0	0	0	0	0	0	0	0	0	0	0
157	0	0	0	0	0	0	0	0	0	0	0	0	0	0	0	1	0	0	0	0	0	0	0	0	0	0	0	0	0	0	0	0	0	0	0	0	0	0
158	0	0	0	0	0	0	0	0	0	0	0	0	0	0	0	1	0	0	0	0	0	0	0	0	0	0	0	0	0	0	0	0	0	0	0	0	0	0
159	0	0	0	0	0	0	0	0	0	0	0	0	0	0	0	1	0	0	0	0	0	0	0	0	0	0	0	0	0	0	0	0	0	0	0	0	0	0
160	0	0	0	0	0	0	0	0	0	0	0	0	0	0	0	1	0	0	0	0	0	0	0	0	0	0	0	0	0	0	0	0	0	0	0	0	0	0
